# Supplementary material for: The Lin28 Expression in Stallion Testes
Source: PLoS One. 2016 Oct 31;11(10):e0165011. doi: 10.1371/journal.pone.0165011 (PMC5087892; doi:10.1371/journal.pone.0165011)
Supplement: S1 Table — (XLSX) [file pone.0165011.s001.xlsx]

## Sheet: Sheet1
Reproductive stages	Horse ID	Age	Date for castration	Used for
Pre-pubertal	164	6 mon	20001102	Immunohistochemistry
Pre-pubertal	064	6 mon	20001102	Immunohistochemistry
Pre-pubertal	135	6 mon	19981112	Immunohistochemistry
Post-pubertal	003	2 yr	20120531	Immunohistochemistry
Post-pubertal	011	3 yr	20130527	Immunohistochemistry
Post-pubertal	010	3 yr	20130412	Immunohistochemistry
Pre-pubertal	018	18 mon	20131018	Western blot
Pre-pubertal	019	18 mon	20131018	Western blot
Pre-pubertal	020	18 mon	20131018	Western blot
Post-pubertal	013	2 yr	20130722	Whole mount staining
Post-pubertal	016	4 yr	20130817	Whole mount staining
Post-pubertal	017	4 yr	20130817	Whole mount staining
Pre-pubertal	057	18 mon	20140922	Immunocytochemistry
Pre-pubertal	052	18 mon	20140918	Immunocytochemistry
Pre-pubertal	053	18 mon	20140918	Immunocytochemistry
