# Supplementary material for: The Lin28 Expression in Stallion Testes
Source: PLoS One. 2016 Oct 31;11(10):e0165011. doi: 10.1371/journal.pone.0165011 (PMC5087892; doi:10.1371/journal.pone.0165011)
Supplement: S2 Table — (XLSX) [file pone.0165011.s002.xlsx]

## Sheet: Raw data for germ cell counting
field	003 2yr						field	014 2yr						field	048 4yr
	Lin28	DAZL	Lin28+DAZL					Lin28	DAZL	Lin28+DAZL					Lin28	DAZL	Lin28+DAZL
1	3	271	1				1	2	268					1		207
2	3	274	5				2	2	312					2		206
3	1	201	2				3	1	208					3	1	233	1
4	2	249	3				4	1	261	1				4	1	275
5	2	276	3				5	1	288	1				5	1	206
6	5	287	3				6		212					6		229
7	1	232	1				7	2	304					7		219	1
8		175					8	2	134					8	1	243
														9		175	1
Sum	17	1965	18	2000	0		Sum	11	1987	2	2000	0		Sum	4	1993	3	2000	0
field	003 2yr						field	014 2yr						field	048 4yr
	Lin28	GATA4						Lin28	GATA4						Lin28	GATA4
1	3	89					1	1	47					1	2	64
2	2	79					2	1	94					2	4	100
3	2	56					3	0	37					3	4	123
4	0	75					4	1	62					4	3	93
5	2	72					5	1	49					5	2	109
6	3	71					6	2	73					6	2	139
7	4	75					7	1	40					7	2	113
8	3	107					8	1	54					8	3	108
9	1	69					9	3	81					9	1	106
10	3	71					10	2	68					10	5	45
11	4	76					11	1	57					Sum	28	1000	0
12	4	67					12	4	68
13	3	75					13	1	38
14	0	18					14	2	45
Sum	34	1000	0				15	1	42
							16	1	21
							17	1	41
							18	2	59
							19	1	24
							Sum	27	1000	0
field	035 8mon						field	010 8mon						field	164 6mon
	Lin28	DAZL	Lin28+DAZL					Lin28	DAZL	Lin28+DAZL					Lin28	DAZL	Lin28+DAZL
1	24	6	1				1	102	3	8				1	128
2	16	9	1				2	152	6	27				2	117	3	2
3	11	4	4				3	148	2	9				3	134	2	1
4	50	9	1				4	131	8	20				4	113	2	1
5	34	8	8				5	127	7	9				5	170	1	10
6	24	4					6	129	7	8				6	124	1	10
7	9	3	8				7	109	3	19				7	152	7	7
8	8	1	2				8	128	1	11				8	127	4	6
9	17	2	7				9	129	5	17				9	103	8	11
10	29		9				10	146	4	18				10	105	12	10
11	21	2	10				11	149	11	18				11	119	1	5
12	27	6	6				12	131	2	5				12	128	8	10
13	30	18	19				13	115		2				13	114	2	9
14	19	30	18				14	69		5				14	137	5	3
15	14	10	7											15	72	6	10
16	21	14	1				Sum	1765	59	176	2000	0
17	25	4	4											Sum	1843	62	95	2000	0
18	9	2	2
19	14	7	6
20	27	3
21	40	4	9
22	30	4
23	28	3	10
24	20	2	2
25	15	9	12
26	14	2	7
27	19	9	4
28	75	6	6
29	46	7	8
30	101	42	48
31	109	14	26
32	120	11	36
33	113	18	25
34	107	49	58
35	33	1	13
Sum	1299	323	378	2000	0
field	035 8mon						field	010 8mon						field	164 6mon
	Lin28	GATA4						Lin28	GATA4						Lin28	GATA4
1	38	171					1	51	220					1	27	137
2	51	169					2	43	152					2	28	103
3	19	88					3	63	213					3	30	81
4	30	141					4	42	185					4	36	149
5	31	150					5	45	192					5	38	99
6	36	152					6	9	38					6	25	132
7	31	113					Sum	253	1000	0				7	37	128
8	2	16												8	37	126
Sum	238	1000	0											9	10	45
														Sum	268	1000	0
